# Supplementary material for: Functioning of the EROS-R Scale in a Clinical Sample of Psychiatric Patients: New Psychometric Evidence from the Classical Test Theory and the Item Response Theory
Source: Int J Environ Res Public Health. 2022 Aug 15;19(16):10062. doi: 10.3390/ijerph191610062 (PMC9407833; doi:10.3390/ijerph191610062)
Supplement: Supplementary file 1 [file ijerph-19-10062-s001.zip]

Archive with 1 entries (1 files):
- ijerph-1805103-supplementary.pdf
